# Supplementary material for: Frog-killing chytrid fungi deploy different strategies to regulate intracellular pressure in cell types that have or lack a cell wall
Source: bioRxiv. 2025 May 14:2025.05.13.653819. Preprint. [Version 1] doi: 10.1101/2025.05.13.653819 (PMC12132441; doi:10.1101/2025.05.13.653819)
Supplement: Supplement 8 — Supplemental File 1. Area thresholding analysis pipeline for sorbitol treatments on Batrachochytrium dendrobatidis sporangia. Nikon Elements General Analysis 3 pipeline for thresholding cells to determine cross sectional area of Batrachochytrium dendrobatidis sporangia before and after sorbitol treatment. Pipeline tracks each cell through time and thresholds based on cell wall signal to measure diameter and area of the cell. For the analysis in this study, the rolling ball average was set to 100% degree and 0.49 μm radius. The threshold used was 450-inf, with smooth set to 0.41 μm, clean set to 0.25 μm, separate set to 0.082 μm and fill holes option on. A size filter of 10-1000 μm was also applied. This file was used for both the short-term and long-term sorbitol treatments. Supplemental File 2. Python script for processing area measurements for short-term sorbitol treatments on Batrachochytrium dendrobatidis sporangia. Custom python script written to process the thresholding measurements for Batrachochytrium dendrobatidis for short term sorbitol treatment experiments. Data input ideally comes from a Nikon Elements General Analysis 3 pipeline that tracks objects through time. This script filters out thresholded object groups (one group is a cell over time) that are not in all of the given number of frames, as well as object groups where at least one of the area measurements for a time frame is outside of a given range. Then, this script will determine the percent change in area and diameter for each cell based on the cell’s area and diameter in the first time frame. Output will be the filtered original data, the percent change in area and diameter for each time point (e.x., 1 minute before, and 1, 3, and 5 minutes after treatment) as well as averages for all cells per treatment per replicate. Output is formatted for easy input into GraphPad Prism software. For this study, the number of time frames was set to four; the lower area threshold was 130 and the upper area [file media-8.zip]

Archive with 6 entries (6 files):
- 2025_Prostak_Osmoregulation_File_S1.ga3
- __MACOSX/._2025_Prostak_Osmoregulation_File_S1.ga3
- 2025_Prostak_Osmoregulation_File_S2.py
- __MACOSX/._2025_Prostak_Osmoregulation_File_S2.py
- 2025_Prostak_Osmoregulation_File_S3.py
- __MACOSX/._2025_Prostak_Osmoregulation_File_S3.py
