# Supplementary material for: Frog-killing chytrid fungi deploy different strategies to regulate intracellular pressure in cell types that have or lack a cell wall
Source: bioRxiv. 2025 May 14:2025.05.13.653819. Preprint. [Version 1] doi: 10.1101/2025.05.13.653819 (PMC12132441; doi:10.1101/2025.05.13.653819)
Supplement: Supplement 8 — Supplemental File 1. Area thresholding analysis pipeline for sorbitol treatments on Batrachochytrium dendrobatidis sporangia. Nikon Elements General Analysis 3 pipeline for thresholding cells to determine cross sectional area of Batrachochytrium dendrobatidis sporangia before and after sorbitol treatment. Pipeline tracks each cell through time and thresholds based on cell wall signal to measure diameter and area of the cell. For the analysis in this study, the rolling ball average was set to 100% degree and 0.49 μm radius. The threshold used was 450-inf, with smooth set to 0.41 μm, clean set to 0.25 μm, separate set to 0.082 μm and fill holes option on. A size filter of 10-1000 μm was also applied. This file was used for both the short-term and long-term sorbitol treatments. Supplemental File 2. Python script for processing area measurements for short-term sorbitol treatments on Batrachochytrium dendrobatidis sporangia. Custom python script written to process the thresholding measurements for Batrachochytrium dendrobatidis for short term sorbitol treatment experiments. Data input ideally comes from a Nikon Elements General Analysis 3 pipeline that tracks objects through time. This script filters out thresholded object groups (one group is a cell over time) that are not in all of the given number of frames, as well as object groups where at least one of the area measurements for a time frame is outside of a given range. Then, this script will determine the percent change in area and diameter for each cell based on the cell’s area and diameter in the first time frame. Output will be the filtered original data, the percent change in area and diameter for each time point (e.x., 1 minute before, and 1, 3, and 5 minutes after treatment) as well as averages for all cells per treatment per replicate. Output is formatted for easy input into GraphPad Prism software. For this study, the number of time frames was set to four; the lower area threshold was 130 and the upper area [file media-8.zip › 2025_Prostak_Osmoregulation_File_S2.py]

## will take ga3 data for turgor sorbitol experiments
## will calculate the % change in EqDia and Area across each frame in comparison to the before treatment frame
## will format the data for easy input into Prism

## input document must be a .csv with the following columns:
##	FileName	TrackId	Replicate	Treatment[mM]	TimeLapseIndex	ObjectId	BinObjectArea[um2]	BinEqDiameter[um]	BinCircularity

## FileName must NOT have spaces

# import numpy as np 
import pandas as pd
from datetime import datetime


def get_rep_avgs(filtered_df, list_to_groupBy, columns_to_avg):
	'''
	Calculates the average of desired columns in a dataframe based on a grouping, like replicate and treatment
	
	Parameters:
		filtered_df	(pd.DataFrame): the dataframe of objects after filtering out non-analyzable objects
		list_to_groupBy (list): list of column names in the dataframe to group rows by, for example:
			("ReplicateID", "Treatment")
		columns_to_avg (list): list of column names in the dataframe to be averaged per group, for eaxmple:
			("ratio_1-1", "ratio_2-1", "ratio_3-1", "ratio_4-1")
			
	Returns:
		repLevel_avgs (pd.DataFrame): a dataframe of the averages for each group for each column desired
	'''
	
	repLevel_avgs = filtered_df.groupby(list_to_groupBy)[columns_to_avg].mean().reset_index()
	print(f'''The rep avgs are: \n{repLevel_avgs}\n\n\n''')
	return repLevel_avgs

def get_cellLevel_diffs(filtered_df, measurement, columns_to_keep):
	'''
	NOTE: this function is not used in version 2.1, the input ga3 data does not support this,
		and difference are not of interest anymore, only percents 
	
	Calculates the difference between a given measurement before and after treatment and removes unwanted columns
	
	Parameters:
		filtered_df	(pd.DataFrame): the dataframe of objects after filtering out non-analyzable objects
		measurement (str): the column name of the measurement to calculate
		columns_to_keep (list): list of columns to keep in the output dataframe
	
	Returns:
		cellLevel_df (pd.DataFrame): a dataframe with the differences for each cell
	'''

	cellLevel_df = filtered_df.dropna(subset=[measurement])[columns_to_keep]
# 	print(f'''The raw cell level data are: {cellLevel_df}''')
	return cellLevel_df

def combine_values(row):
	'''
	Combines values for a cell to create a unique identification string for ease of reference and data handling
	
	Parameters:
		row (pd.DataFrame): a row of the filtered dataframe of interest
		
	Returns:
		 a string uniquely representing the cell in the given row
	'''
	
	date = row['FileName'].split('_')[0]
	treatment = str(row['Treatment[mM]']).split(".")[0]
	file_num = row['FileName'].split('_')[4]
	rep = row['Replicate']
	cell_num = row['TrackId']
	return f'''{date}_{treatment}_{file_num}_{rep}_{cell_num}'''

def collapse_cellID_info(cellLevel_df, new_column_name, columns_to_remove, new_column_order):
	'''
	Adds a cell's unique identification string to a new column, removes unwanted columns, and reorders columns as desired.

	Parameters:
		cellLevel_df (pd.DataFrame): the dataframe of objects after filtering out non-analyzable objects
		new_column_name (str): the name of the column of ID strings
		columns_to_remove (list): a list of column names of columns to be removed
		new_column_order (list): a list of column names in the desired order
		
	Returns:
		cellLevel_df (pd.DataFrame): the input dataframe of objects, with the new column added, 
			unwanted columns removed, and columns in the desired order
	'''

	cellLevel_df[new_column_name] = cellLevel_df.apply(combine_values, axis=1)
	cellLevel_df = cellLevel_df.drop(columns=columns_to_remove)
	cellLevel_df = cellLevel_df[new_column_order]
# 	print(f'''\n\nThe cell level data with unique cellIDs are:\n{cellLevel_df}''')
	return cellLevel_df

def pivot_df(collapsed_cellLevel_df, index_to_pivot, column_to_pivot, measure):
	'''
	Pivots a given dataframe for proper output into a .csv for a desired measure
	
	For example: 
	
		ID	treatment	ratio_1-1	ratio_2-1
		A	0			1			0.95
		B	300			1			0.5
		
	If index_to_pivot = "ID", column_to_pivot= "treatment", and measure= "ratio_2-1",
		the pivoted table will be:
		
		ID	0	300
		A	1	
		B	nan	0.5
		
		
	Parameters:
		collapsed_cellLevel_df (pd.DataFrame): a dataframe of measurements for each cell identified by their unique string
		index_to_pivot (str): the name of the column to pivot to a row of the new dataframe
		column_to_pivot (str): the name of the column to pivot to a column of the new dataframe
		measure (str): the name of the column where the values will be pivoted to the values of the new dataframe
	
	Returns:
		pivoted_df (pd.DataFrame): the dataframe with the desired pivot
	'''

	pivoted_df = collapsed_cellLevel_df.pivot(index=index_to_pivot, columns=column_to_pivot, values=measure).reset_index()
	pivoted_df.columns.name = None
# 	print(f'''The pivoted cell level data are:\n{pivoted_df}''')
	return pivoted_df
	
def save_to_csv(dataframe, output_directory, measure, level):
	'''
	Saves a dataframe as a .csv to a given directory, saving the file name using the inputed variables
	
	Parameters:
		dataframe (pd.DataFrame): the dataframe to be saved
		output_directory (str): the path to the directory in which the file is to be saved
			must NOT have ending /
		measure (str): the measure being saved (ex., "ratio2-1")
		level (str): the level of the measurement being saved (i.e., cell level, replicate average)
		
	Returns:
		None, writes a .csv to indicated directory
	'''
	
	file_path = f'''{output_directory}/{current_date}_{measure}_{level}.csv'''
	dataframe.to_csv(file_path, index=False)
	print(f'''The output for {measure}, {level} has been written to:\n{file_path}\n\n\n''')
	return None

def calculate_cellLevel_pcts(group, column):
	'''
	Calculates the percent change in a given column before and after treatment
	Determines the reference value for the column as the value with a TimeLapseIndex of 1
	
	Use within the .apply method for a grouped dataframe
	
	Parameters:
		 group (grouped pd.DataFrame): the filtered dataframe with unique cell ID strings, 
		 	grouped according to cell and treatment
		 column (str): the name of the column to be used to calculate the percent changes (ex. "Area")

	Returns:
		group (grouped pd.DataFrame): the grouped dataframe, with the calculated percent changes added as new columns
	'''

	reference_diameter = group.loc[group['TimeLapseIndex'] == 1, column].values[0]
	for TLindex in [1, 2, 3, 4]:
		group[f'Ratio_{TLindex}-1'] = group.loc[group['TimeLapseIndex'] == TLindex, column].values[0] / reference_diameter * 100
	return group


##########################################################################################
######################### BEGIN USER DEFINED INPUT #######################################

## No change needed: sets current date of when the script is run
current_date = datetime.now().strftime('%Y-%m-%d')

## the number of frames an object needs to be present for analysis
frame_num = 4

## the area on the upper limit of the distribution to remove objects that are likely multiple cells
## in um^2, as an integer
upper_area_cutoff = 500

## the area on the lower limit of the distribution to remove objects that are likely improperly recognized cells
## in um^2, as an integer
lower_area_cutoff = 130

## Path to input .ga3 results file
ga3_file = "/Users/laboratory/Documents/Fritz_Laylin_Lab/Bd_osmoreg/turgor/Sorb/GA3_output/GA3_v8_output_run_11-12-24_analyzable.csv"

## Path to DIRECTORY to save output files to-- 
## individual files will be saved with unique file names according to 
## current date, measurement type, and cell vs replicate level
## DO NOT include the final "/" in the directory
output_directory = '/Users/laboratory/Documents/Fritz_Laylin_Lab/Bd_osmoreg/turgor/Sorb/replicates_for_prism/short-term_redo/with_area'


#----------------------------------------------------------------------------#									
## The following lists must match the names of the columns in the .ga3 file ##
#----------------------------------------------------------------------------#

## List of columns to keep when filtering out cells with data for fewer than 4 frames
selected_columns = ['FileName', 'TrackId', 'Replicate', 'Treatment[mM]', 'BinObjectArea[um2]', 
					'BinEqDiameter[um]']

EqDia_columnName = 'BinEqDiameter[um]'

Area_columnName = 'BinObjectArea[um2]'

## List of columns to remove after creating a unique cellID column for pct change calculation
columns_to_remove_pct = ['FileName', 'TrackId', 'Replicate', 'ObjectId', 'BinCircularity']

#----------------------------------------------------------------------------#									
##---------------- lists for the percent change values ---------------------##
#----------------------------------------------------------------------------#


## List of column names for the percent change in area columns to be used in pivoting						
cellLevel_pcts = ['Ratio_1-1', 'Ratio_2-1', 'Ratio_3-1', 'Ratio_4-1']

## List of column names to keep when trimming down the cell-level dataframe
columns_to_extract = ['UniqueCellID', 'Ratio_1-1', 'Ratio_2-1', 'Ratio_3-1', 'Ratio_4-1', 'Treatment[mM]']

## List of column names to group on when averaging percent changes per replicate
avging_groups_pcts = ['GroupID', 'Treatment[mM]']


######################### END USER DEFINED INPUT #########################################
##########################################################################################


## import the ga3 data into a pandas dataframe
og_df = pd.read_csv(ga3_file)
# print(og_df)


## group the data by file name and trackID so all four frames for one cell stay together 
grouped_df = og_df.groupby(['FileName', 'TrackId'])
# print(grouped_df)

# for key, item in grouped_df:
#     print(grouped_df.get_group(key), "\n\n")

# Filter out cells that do not fit the frame number and area criteria for analysis
filtered_df = grouped_df.filter(
    lambda group: (
        group['TimeLapseIndex'].count() == frame_num and  # Ensure all frames are present
        all((lower_area_cutoff <= group['BinObjectArea[um2]']) & (group['BinObjectArea[um2]'] <= upper_area_cutoff)) # Exclude groups where at least one value is outside of the cutoff range
    )
)

print(filtered_df)


## save the filtered data before doing any further dataframe manipulation
save_to_csv(filtered_df, output_directory, 'filtered', 'data')


#----------------------------------------------------------------------------#									
##----------------- processing the percent change values -------------------##
#----------------------------------------------------------------------------#

## determine the new column order
pct_column_order = ['UniqueCellID'] + list(filtered_df.columns.difference(columns_to_remove_pct))

## create and add the unique identification strings for the cells, remove unwanted columns, reorder columns
uniqueID_df = collapse_cellID_info(filtered_df, 'UniqueCellID', columns_to_remove_pct, pct_column_order)
# print(uniqueID_df)


##the below commented out block of code is to check to see what groups may be missing a TLIndex equal to 1
## I put this in here as a test in case I missed a row when adding treatment values for the input
# test_df = uniqueID_df.groupby(['UniqueCellID', 'Treatment[mM]'], group_keys=False)
# print(f'''\n\ntest df: {test_df}\n\n''')
# missing_tlindex_groups = []
# 
# # Iterate through each group
# for name, group in test_df:
# 	# Check if there is any row where TimeLapseIndex == 1
# 	if not (group['TimeLapseIndex'] == 1).any():
# 		# If no such row exists, add the group name to the list
# 		missing_tlindex_groups.append(name)
# 
# # Output the results
# if missing_tlindex_groups:
# 	print("Groups missing TimeLapseIndex == 1:")
# 	for group_name in missing_tlindex_groups:
# 		print(group_name)
# else:
# 	print("All groups contain TimeLapseIndex == 1.")


## group the dataframe based on cell and treatment, 
## then calculate the percent change in area for each time point after treatment
area_result_df = uniqueID_df.groupby(['UniqueCellID', 'Treatment[mM]'], group_keys=False).apply(calculate_cellLevel_pcts, column=Area_columnName)

## trim down the columns to only those desired
area_result_df = area_result_df[columns_to_extract]
print(f'''the pct result df is:\n{area_result_df}''')

## group the dataframe based on cell and treatment, 
## then calculate the percent change in equivalent diameter for each time point after treatment
dia_result_df = uniqueID_df.groupby(['UniqueCellID', 'Treatment[mM]'], group_keys=False).apply(calculate_cellLevel_pcts, column=EqDia_columnName)

## trim down the columns to only those desired
dia_result_df = dia_result_df[columns_to_extract]
print(f'''the pct result df is:\n{dia_result_df}''')

## take only the first row so each cell for each treatment 
## is only represent once in the dataframe
a_result_df_first_row = area_result_df.groupby(['UniqueCellID', 'Treatment[mM]']).first().reset_index()
# print(f'''the first row for pct each group is:\n{a_result_df_first_row}''')
d_result_df_first_row = dia_result_df.groupby(['UniqueCellID', 'Treatment[mM]']).first().reset_index()
# print(f'''the first row for pct each group is:\n{d_result_df_first_row}''')

## pull out the replicate ID (aka GroupID) from the unique cell identifier 
## for easier reference and when making the replicate average dataframe
a_result_df_first_row['GroupID'] = a_result_df_first_row['UniqueCellID'].str.extract(r'([A-Z])')
# print(f'''the grouped rep pct df is:\n{a_result_df_first_row}\n\n''')
a_avg_pcts_df = get_rep_avgs(a_result_df_first_row, avging_groups_pcts, cellLevel_pcts)

d_result_df_first_row['GroupID'] = d_result_df_first_row['UniqueCellID'].str.extract(r'([A-Z])')
# print(f'''the grouped rep pct df is:\n{d_result_df_first_row}\n\n''')
d_avg_pcts_df = get_rep_avgs(d_result_df_first_row, avging_groups_pcts, cellLevel_pcts)

## for each measurement column, pivot the dataframe for easy import into prism
## each row is a cell (or replicate average) and each column is a treatment
## values will be based on the indicated measurement column
## saves pivoted dataframes to given output directory as .csv
for pct in cellLevel_pcts:
	## pivot and save area cell level data
	a_pivoted_df_pcts = pivot_df(a_result_df_first_row, 'UniqueCellID', 'Treatment[mM]', pct)
	save_to_csv(a_pivoted_df_pcts, output_directory, pct , 'cell_level_area')
	
	## pivot and save cell level data
	d_pivoted_df_pcts = pivot_df(d_result_df_first_row, 'UniqueCellID', 'Treatment[mM]', pct)
	save_to_csv(d_pivoted_df_pcts, output_directory, pct , 'cell_level_dia')

	## pivot and save area avgs
	a_pivoted_avgs_pcts = pivot_df(a_avg_pcts_df, 'GroupID', 'Treatment[mM]', pct)
	save_to_csv(a_pivoted_avgs_pcts, output_directory, pct , 'avg_area')
	
	## pivot and save dia avgs
	d_pivoted_avgs_pcts = pivot_df(d_avg_pcts_df, 'GroupID', 'Treatment[mM]', pct)
	save_to_csv(d_pivoted_avgs_pcts, output_directory, pct , 'avg_dia')
