# Supplementary material for: Frog-killing chytrid fungi deploy different strategies to regulate intracellular pressure in cell types that have or lack a cell wall
Source: bioRxiv. 2025 May 14:2025.05.13.653819. Preprint. [Version 1] doi: 10.1101/2025.05.13.653819 (PMC12132441; doi:10.1101/2025.05.13.653819)
Supplement: Supplement 8 — Supplemental File 1. Area thresholding analysis pipeline for sorbitol treatments on Batrachochytrium dendrobatidis sporangia. Nikon Elements General Analysis 3 pipeline for thresholding cells to determine cross sectional area of Batrachochytrium dendrobatidis sporangia before and after sorbitol treatment. Pipeline tracks each cell through time and thresholds based on cell wall signal to measure diameter and area of the cell. For the analysis in this study, the rolling ball average was set to 100% degree and 0.49 μm radius. The threshold used was 450-inf, with smooth set to 0.41 μm, clean set to 0.25 μm, separate set to 0.082 μm and fill holes option on. A size filter of 10-1000 μm was also applied. This file was used for both the short-term and long-term sorbitol treatments. Supplemental File 2. Python script for processing area measurements for short-term sorbitol treatments on Batrachochytrium dendrobatidis sporangia. Custom python script written to process the thresholding measurements for Batrachochytrium dendrobatidis for short term sorbitol treatment experiments. Data input ideally comes from a Nikon Elements General Analysis 3 pipeline that tracks objects through time. This script filters out thresholded object groups (one group is a cell over time) that are not in all of the given number of frames, as well as object groups where at least one of the area measurements for a time frame is outside of a given range. Then, this script will determine the percent change in area and diameter for each cell based on the cell’s area and diameter in the first time frame. Output will be the filtered original data, the percent change in area and diameter for each time point (e.x., 1 minute before, and 1, 3, and 5 minutes after treatment) as well as averages for all cells per treatment per replicate. Output is formatted for easy input into GraphPad Prism software. For this study, the number of time frames was set to four; the lower area threshold was 130 and the upper area [file media-8.zip › 2025_Prostak_Osmoregulation_File_S3.py]

## will take ga3 data for long term turgor sorbitol experiments
## adds replicate ID and treatment column based on file name
## will calculate the % change in EqDia across each frame in comparison to the before treatment per cell
## will format the data for easy input into Prism
## produces averages for each replicate too

## input document must be a .csv with the following columns:
	##FileName	TrackId	MultiPointIndex	TimeLapseIndex	Circularity	ObjectId	EqDiameter[um]
	## FileName must be in the following format: [string]_[YYYYMMDD]_[string]_###mM_###.nd2


import pandas as pd
from datetime import datetime


def get_uniqueCellID(row):
	'''
	Combines values for a cell to create a unique identification string for ease of reference and data handling
	Will extract the date, treatment, and file number from the file name for the given row
	
	Parameters:
		row (pd.DataFrame): a row of the filtered dataframe of interest
		
	Returns:
		 a string uniquely representing the cell in the given row 

	'''

	date = row['Date']
	treatment = str(row['Treatment(mM)'])
	file_ending = row['FileName'].split('_')[-1]
	file_num = file_ending.split('.')[0]
	rep = row['ReplicateID']
	cell_num = row['TrackId']
	return f'''{date}_{treatment}_{file_num}_{rep}_{cell_num}'''

def collapse_cellID_info(cellLevel_df, new_column_name, columns_to_remove, new_column_order):
	'''
	Adds a cell's unique identification string to a new column, removes unwanted columns, and reorders columns as desired.

	Parameters:
		cellLevel_df (pd.DataFrame): the dataframe of objects after filtering out non-analyzable objects
		new_column_name (str): the name of the column of ID strings
		columns_to_remove (list): a list of column names of columns to be removed
		new_column_order (list): a list of column names in the desired order
		
	Returns:
		cellLevel_df (pd.DataFrame): the input dataframe of objects, with the new column added, 
			unwanted columns removed, and columns in the desired order
	'''

	cellLevel_df[new_column_name] = cellLevel_df.apply(get_uniqueCellID, axis=1)
	cellLevel_df = cellLevel_df.drop(columns=columns_to_remove)
	cellLevel_df = cellLevel_df[new_column_order]
# 	print(f'''\n\nThe cell level data with unique cellIDs are:\n{cellLevel_df}''')
	return cellLevel_df

def save_to_csv(dataframe, output_directory, measure, level):
	'''
	Saves a dataframe as a .csv to a given directory, saving the file name using the inputed variables
	
	Parameters:
		dataframe (pd.DataFrame): the dataframe to be saved
		output_directory (str): the path to the directory in which the file is to be saved
			must NOT have ending /
		measure (str): the measure being saved (ex., "ratio2-1")
		level (str): the level of the measurement being saved (i.e., cell level, replicate average)
		
	Returns:
		None, writes a .csv to indicated directory
	'''
	
	file_path = f'''{output_directory}/{current_date}_{measure}_{level}.csv'''
	dataframe.to_csv(file_path, index=False)
	print(f'''The output for {measure}, {level} has been written to:\n{file_path}\n\n\n''')
	return None
	
	
def reorder_cell_level(df):
	'''
	
	Reorder the cell level dataframe to put the last two columns first
	Reordered dataframe will be used to pivot for desired result for import into prism

	Parameters:
		df (pd.DataFrame): the dataframe to be reordered
		
	Returns:
		df_reordered (pd.DataFrame): the dataframe where the last two columns 
			of the original dataframe are now the first two

	'''

	# Get the list of current columns
	columns = list(df.columns)

	# Extract the last two columns and the rest of the columns
	last_two_columns = columns[-2:]  # ['Treatment(mM)', 'ReplicateID']
	other_columns = columns[:-2]      # All other columns except the last two

	# Define the new column order by placing the last two columns at the front
	new_column_order = last_two_columns + other_columns

	# Reorder the DataFrame
	df_reordered = df[new_column_order].T
	return df_reordered
	

##########################################################################################
######################### BEGIN USER DEFINED INPUT #######################################

## No change needed: sets current date of when the script is run
current_date = datetime.now().strftime('%Y-%m-%d')

## Path to input .ga3 results file
ga3_file = "/Users/laboratory/Documents/Fritz_Laylin_Lab/Bd_osmoreg/turgor/Sorb/GA3_output/LT-sorb_GA3_v3_output_run_11-18-24.csv"

## Path to DIRECTORY to save output files to-- 
## individual files will be saved with unique file names according to 
## current date, measurement type, and cell vs replicate level
## DO NOT include the final "/" in the directory
output_directory = '/Users/laboratory/Documents/Fritz_Laylin_Lab/Bd_osmoreg/turgor/Sorb/replicates_for_prism/long-term_sorb/replicates'

## the number of frames an object needs to be present for analysis
total_frames = 25

## the area on the lower limit of the distribution to remove objects that are likely improperly recognized cells
## in um^2, as an integer
lower_area_cutoff = 130

## the area on the upper limit of the distribution to remove objects that are likely multiple cells
## in um^2, as an integer
upper_area_cutoff = 500


## Dictionary mapping the dates from the files to a replicate ID number for ease of reference
rep_dict = {"20240925":"A", "20240926":"B", "20240927":"C"} 

## List of the order of columns for the table after when making unique cell IDs
new_column_order = ['UniqueCellID', 'TimeLapseIndex', 'ReplicateID', 'Treatment(mM)', 'BinEqDiameter[um]', 'BinObjectArea[um2]', 'time(min.)']

new_column_name = "UniqueCellID" 

## List of columns to remove after creating a unique cellID column
columns_to_remove = ['FileName', 'BinCircularity', 'ObjectId']


######################### END USER DEFINED INPUT #########################################
##########################################################################################

## import the ga3 data into a pandas dataframe
og_df = pd.read_csv(ga3_file)
# print(og_df)


## pull out the date associated with the file, put it in a new column
og_df['Date'] = og_df['FileName'].str.extract(r'_(\d{8})_')

## assign each date a replicate ID for ease of reference, add new column with these values
og_df['ReplicateID'] = og_df['Date'].map(rep_dict)

## pull the treatment amount from the file name, add it to a new column 
og_df['Treatment(mM)'] = og_df['FileName'].str.extract(r'_(\d+)mM_')

# print(og_df)


## group the data by file name and trackID so all frames for one cell stay together 
grouped_df = og_df.groupby(['FileName', 'TrackId'])
# print(grouped_df)


## Filter out cells that do not fit frame number or area threshold for analysis
filtered_df = grouped_df.filter(
    lambda group: (
        group['TimeLapseIndex'].count() == total_frames and  # Ensure all frames are present
        all((lower_area_cutoff <= group['BinObjectArea[um2]']) & (group['BinObjectArea[um2]'] <= upper_area_cutoff)) # Exclude groups where at least one value is outside of the cutoff range
    )
)


## add a new column converting the time lapse index (frame number) into minutes
## frame 1 is 0 min, frame 2 is 5 min, and so on based on imaging parameters
filtered_df['time(min.)'] = (filtered_df['TimeLapseIndex'] - 1) * 5
# print(filtered_df)

## Check the number of cells that made it through filtering
total_rows = filtered_df.shape[0]
total_cells = total_rows/total_frames
print(f'''\n\n\nThe total number of cells analyzed is: {total_cells}\n\n\n''')

## create and add the unique identification strings for the cells, remove unwanted columns, reorder columns
uniqueID_df = collapse_cellID_info(filtered_df, new_column_name, columns_to_remove, new_column_order)
print(uniqueID_df)

## save the dataframe of filtered cells with their uniqueIDs
save_to_csv(uniqueID_df, output_directory, 'filtered-data', 'UniqueIDs')


# Create an empty dictionary to store the normalized results
normalized_eqDia = {}
normalized_area = {}


# Group by UniqueCellID
grouped = uniqueID_df.groupby('UniqueCellID')

# Iterate over each group (cell)
for name, group in grouped:
	
	# Take the first value in BinEqDiameter[um] as the initial diameter
	d_initial = group['BinEqDiameter[um]'].iloc[0]
    
	# Normalize the BinEqDiameter[um] values by dividing by the initial diameter, turn it into a percent
	d_normalized = (group['BinEqDiameter[um]'] / d_initial) * 100
    
	# Use time(min.) as the key for this group, add group to normalized dictionary
	normalized_eqDia[name] = pd.Series(d_normalized.values, index=group['time(min.)'].values)
	
	
	# Take the first value in BinObjectArea[um2] as the initial area
	a_initial = group['BinObjectArea[um2]'].iloc[0]
	
	# Normalize the BinEqDiameter[um] values by dividing by the initial area, turn it into a percent
	a_normalized = (group['BinObjectArea[um2]'] / a_initial) * 100

	# Use time(min.) as the key for this group, add group to normalized dictionary
	normalized_area[name] = pd.Series(a_normalized.values, index=group['time(min.)'].values)


# Convert the dictionary to a DataFrame
d_normalized_df = pd.DataFrame(normalized_eqDia)
a_normalized_df = pd.DataFrame(normalized_area)


# Transpose the DataFrame to make each row a UniqueCellID and columns as calculated values
d_normalized_df = d_normalized_df.T
a_normalized_df = a_normalized_df.T

# print(d_normalized_df)
# print(a_normalized_df)


# Extract ReplicateID and Treatment(mM) for each UniqueCellID from the original DataFrame
d_normalized_df['ReplicateID'] = uniqueID_df.groupby('UniqueCellID')['ReplicateID'].first().values
d_normalized_df['Treatment(mM)'] = uniqueID_df.groupby('UniqueCellID')['Treatment(mM)'].first().values

a_normalized_df['ReplicateID'] = uniqueID_df.groupby('UniqueCellID')['ReplicateID'].first().values
a_normalized_df['Treatment(mM)'] = uniqueID_df.groupby('UniqueCellID')['Treatment(mM)'].first().values

## Reorder the columns so ReplicateID and Treatment(mM) come first
d_normalized_df_reordered = reorder_cell_level(d_normalized_df) 

a_normalized_df_reordered = reorder_cell_level(a_normalized_df)
# print(a_normalized_df_reordered)


# Reset the index to turn 'Treatment(mM)' and 'ReplicateID' from index to row names
save_to_csv(d_normalized_df_reordered.reset_index(), output_directory, "PctsEqDia", "cellLevel")
save_to_csv(a_normalized_df_reordered.reset_index(), output_directory, "PctsArea", "cellLevel")


# Group by Treatment(mM) and ReplicateID, then calculate the mean and stdev for each time point
d_grouped_mean = d_normalized_df.groupby(['Treatment(mM)', 'ReplicateID']).mean()
d_grouped_stdv = d_normalized_df.groupby(['Treatment(mM)', 'ReplicateID']).std()

a_grouped_mean = a_normalized_df.groupby(['Treatment(mM)', 'ReplicateID']).mean()
a_grouped_stdv = a_normalized_df.groupby(['Treatment(mM)', 'ReplicateID']).std()

# print(f'''BEFORE:\n\n{grouped_mean}\n\n''')
# print(grouped_stdv)

# Reset the index to turn 'Treatment(mM)' and 'ReplicateID' from index to row names
d_grouped_mean_T = d_grouped_mean.T
d_grouped_stdv_T = d_grouped_stdv.T

a_grouped_mean_T = a_grouped_mean.T
a_grouped_stdv_T = a_grouped_stdv.T

## save the dataframes
save_to_csv(d_grouped_mean_T.reset_index(), output_directory, "PctsEqDia", "Avgs")
save_to_csv(d_grouped_stdv_T.reset_index(), output_directory, "PctsEqDia", "Stdvs")

save_to_csv(a_grouped_mean_T.reset_index(), output_directory, "PctsArea", "Avgs")
save_to_csv(a_grouped_stdv_T.reset_index(), output_directory, "PctsArea", "Stdvs")

print(f'''\n~~~~~~~~~~DONE~~~~~~~~~~\n''')
